# Supplementary material for: Effective Suckling C57BL/6, Kunming, and BALB/c Mouse Models with Remarkable Neurological Manifestation for Zika Virus Infection
Source: Viruses. 2017 Jun 29;9(7):165. doi: 10.3390/v9070165 (PMC5537657; doi:10.3390/v9070165)
Supplement: Supplementary file 1 [file viruses-09-00165-s001.zip]

Archive with 13 entries (13 files):
- Table S1.doc
- Table S2.doc
- Table S3.doc
- Table S4.doc
- Table S5.doc
- Movie S1.avi
- Movie S2.avi
- Movie S3.avi
- Movie S4.avi
- Movie S5.avi
- Movie S6.avi
- Movie S7.avi
- Movie S8.avi
